# Supplementary material for: The Control of the Crossover Localization in Allium
Source: Int J Mol Sci. 2023 Apr 11;24(8):7066. doi: 10.3390/ijms24087066 (PMC10138942; doi:10.3390/ijms24087066)
Supplement: Supplementary file 1 [file ijms-24-07066-s001.zip]

Archive with 2 entries (2 files):
- SupplementaryMaterials.pdf
- TablesS2_3.xlsx
